# Supplementary material for: Evaluation of unsupervised learning algorithms for the classification of behavior from pose estimation data
Source: Patterns (N Y). 2025 Apr 22;6(5):101237. doi: 10.1016/j.patter.2025.101237 (PMC12142628; doi:10.1016/j.patter.2025.101237)
Supplement: Table S3. Statistical summary of behavioral motifs, related to Figure 5 [file mmc2.xlsx]

## Sheet: BSOiD
Behavior	Occurrences	Mean_Duration	Median_Duration	Min_Duration	Max_Duration	SD_Duration	Animal
0	81	0.364938	0.24	0.04	5.2	0.606247	1
1	26	0.776923	0.38	0.04	4.96	1.01768	1
10	130	0.437231	0.34	0.04	2.52	0.40902	1
11	142	0.751268	0.6	0.04	2.56	0.604609	1
2	98	0.93102	0.52	0.04	4.72	1.09357	1
3	19	0.444211	0.4	0.04	0.96	0.260562	1
4	77	0.477922	0.36	0.04	2.2	0.462983	1
5	60	0.466	0.36	0.04	2.68	0.484489	1
6	27	0.44	0.4	0.04	1.12	0.283712	1
7	42	0.567619	0.44	0.04	1.6	0.391942	1
8	115	0.670609	0.44	0.04	4.12	0.658277	1
9	195	0.553231	0.36	0.04	3.48	0.56753	1
0	42	0.481905	0.28	0.04	2.96	0.612517	2
1	39	1.14462	0.64	0.04	4.52	1.14611	2
10	171	0.391813	0.36	0.04	1.24	0.279762	2
11	121	0.667107	0.52	0.04	2.52	0.500991	2
2	140	0.934571	0.52	0.04	6.64	1.10558	2
3	42	0.820952	0.38	0.04	6	1.18992	2
4	77	0.491948	0.44	0.04	1.92	0.3909	2
5	36	0.601111	0.44	0.04	1.88	0.45742	2
6	13	0.48	0.44	0.12	0.88	0.255604	2
7	26	0.776923	0.5	0.04	3.36	0.804004	2
8	51	0.527059	0.4	0.04	2.04	0.416823	2
9	183	0.485246	0.44	0.04	1.76	0.325784	2
0	40	0.304	0.24	0.04	0.92	0.249685	3
1	5	0.84	0.6	0.2	1.68	0.662722	3
10	178	0.385618	0.36	0.04	1.56	0.282603	3
11	282	0.75844	0.6	0.04	3.12	0.596992	3
2	13	0.52	0.48	0.2	1.28	0.295296	3
3	15	1.02933	0.28	0.04	8.4	2.25705	3
4	93	0.418925	0.28	0.04	2.04	0.409861	3
5	84	0.52381	0.4	0.04	2.2	0.435956	3
6	55	0.489455	0.36	0.04	2.04	0.413975	3
7	13	0.252308	0.2	0.04	0.52	0.173885	3
8	132	0.553939	0.44	0.04	1.84	0.439889	3
9	192	0.454167	0.4	0.04	2.4	0.359125	3

## Sheet: kmeans.25
Behavior	Occurrences	Mean_Duration	Median_Duration	Min_Duration	Max_Duration	SD_Duration	Animal
1	39	0.930256	0.6	0.04	3.6	0.82123	1
10	4	1.54	1.46	0.44	2.8	1.10779	1
11	51	0.812549	0.64	0.08	3.12	0.591756	1
12	15	1.14667	0.92	0.32	3.92	0.878917	1
13	54	0.761481	0.52	0.08	4.68	0.737071	1
14	3	1.2	1.16	0.76	1.68	0.461303	1
15	8	1.085	0.62	0.24	4.64	1.45774	1
16	17	1.34118	0.92	0.16	4.64	1.06725	1
17	33	0.770909	0.64	0.08	2.16	0.495204	1
18	26	0.761538	0.62	0.2	2.16	0.524166	1
19	22	1.84545	0.82	0.32	11.64	2.51194	1
2	14	1.80571	1.34	0.36	4.12	1.27556	1
20	31	0.765161	0.68	0.12	2.2	0.458606	1
21	11	1.13818	0.76	0.28	2.92	0.798872	1
22	33	0.775758	0.56	0.04	3.28	0.61408	1
23	23	1.35304	1.08	0.24	5.44	1.25606	1
24	7	0.885714	0.84	0.2	2.12	0.70557	1
25	38	1.07263	0.6	0.08	7.64	1.507	1
3	23	0.686957	0.56	0.12	1.44	0.432608	1
4	47	0.560851	0.56	0.04	0.96	0.221377	1
5	27	0.737778	0.64	0.08	2.32	0.521458	1
6	21	1.02667	0.88	0.16	2.16	0.57066	1
7	37	1.15459	0.8	0.04	3.6	0.991392	1
8	31	0.741935	0.6	0.04	3	0.59121	1
9	24	0.865	0.92	0.04	2.08	0.506214	1
1	29	0.635862	0.48	0.04	2.16	0.54357	2
10	5	1.616	1.08	0.12	4.12	1.63355	2
11	50	0.7232	0.6	0.08	3.36	0.55407	2
12	18	1.47556	1.2	0.28	3.84	1.12611	2
13	59	0.669831	0.52	0.12	4.48	0.617965	2
14	6	0.68	0.62	0.36	1.12	0.260461	2
15	12	1.10333	0.9	0.04	4.6	1.19276	2
16	21	1.23238	0.8	0.28	3.92	1.06603	2
17	31	0.802581	0.64	0.04	2.4	0.508586	2
18	19	1.13263	0.64	0.04	3.92	1.0978	2
19	32	2.3825	1	0.12	10.6	2.96456	2
2	5	0.784	0.44	0.36	1.48	0.533367	2
20	18	0.74	0.62	0.28	1.48	0.367696	2
21	13	1.25538	1.04	0.28	4.72	1.091	2
22	27	0.887407	0.52	0.04	4.04	0.941687	2
23	25	1.0624	0.72	0.24	5.12	1.03634	2
24	10	2.004	1.32	0.4	7.48	2.13703	2
25	34	1	0.48	0.04	6.88	1.29323	2
3	34	0.642353	0.48	0.08	2	0.506533	2
4	35	0.524571	0.52	0.16	1.24	0.219898	2
5	29	0.772414	0.64	0.28	2.12	0.473299	2
6	25	0.6624	0.52	0.04	2.4	0.570623	2
7	43	1.06047	0.88	0.04	5.88	1.01585	2
8	15	0.874667	0.52	0.08	2.72	0.81904	2
9	13	0.689231	0.6	0.24	1.56	0.396704	2
1	34	0.845882	0.84	0.16	2.12	0.551374	3
11	61	0.775082	0.68	0.08	2.16	0.44116	3
12	15	0.909333	0.84	0.24	2.76	0.639011	3
13	65	0.618462	0.52	0.04	2.24	0.391285	3
14	6	1.03333	1.12	0.6	1.36	0.336967	3
15	2	3.5	3.5	2.12	4.88	1.95161	3
16	27	1.09185	0.96	0.04	3.88	0.831075	3
17	19	0.789474	0.6	0.16	3.04	0.689843	3
18	43	0.862326	0.64	0.04	3.48	0.637692	3
19	10	0.664	0.52	0.04	1.76	0.541011	3
2	3	1.22667	1.2	0.92	1.56	0.320832	3
20	56	0.811429	0.56	0.04	4.4	0.763902	3
21	4	0.85	0.6	0.48	1.72	0.583667	3
22	46	0.628696	0.6	0.04	1.4	0.388333	3
23	12	0.863333	0.82	0.24	1.72	0.437998	3
24	12	1.31	0.72	0.24	6.08	1.65506	3
25	52	0.745385	0.62	0.04	3.04	0.585526	3
3	48	0.694167	0.62	0.24	1.72	0.349832	3
4	73	0.507397	0.52	0.12	1	0.215703	3
5	36	0.751111	0.72	0.28	1.88	0.34251	3
6	39	0.683077	0.64	0.16	2.44	0.429382	3
7	33	0.773333	0.56	0.08	2.84	0.647817	3
8	56	0.71	0.52	0.12	2.52	0.546393	3
9	31	0.892903	0.76	0.12	2.32	0.427506	3

## Sheet: VAME
Behavior	Occurrences	Mean_Duration	Median_Duration	Min_Duration	Max_Duration	SD_Duration	Animal
0	22	0.636364	0.52	0.08	1.68	0.392872	1
1	11	0.516364	0.36	0.04	1.2	0.408492	1
10	11	0.618182	0.48	0.16	1.2	0.37067	1
11	9	0.471111	0.44	0.2	0.96	0.264407	1
12	11	0.625455	0.56	0.12	1.08	0.34422	1
13	36	0.812222	0.66	0.32	1.76	0.398261	1
14	2	0.6	0.6	0.4	0.8	0.282843	1
16	11	0.512727	0.48	0.12	1.08	0.29384	1
17	48	0.610833	0.52	0.04	1.56	0.398614	1
18	21	0.455238	0.48	0.04	0.92	0.238152	1
19	6	0.386667	0.36	0.36	0.48	0.0484424	1
2	10	0.324	0.24	0.04	0.64	0.242542	1
20	10	0.732	0.74	0.24	1.4	0.444642	1
21	2	0.32	0.32	0.28	0.36	0.0565685	1
22	17	0.701176	0.52	0.04	2.44	0.642513	1
23	13	0.489231	0.44	0.12	0.96	0.257244	1
24	1	0.88	0.88	0.88	0.88		1
25	48	0.670833	0.52	0.04	4.48	0.663466	1
26	11	0.625455	0.52	0.32	2.16	0.527719	1
27	23	0.57913	0.36	0.04	3.44	0.69814	1
28	102	1.00627	0.76	0.08	4.24	0.772738	1
29	48	0.713333	0.56	0.2	2.92	0.574661	1
3	28	0.547143	0.48	0.16	1.12	0.269772	1
30	4	0.36	0.34	0.28	0.48	0.0864099	1
31	16	0.4425	0.36	0.16	1.16	0.276924	1
32	5	0.68	0.76	0.36	1.12	0.311127	1
33	35	0.64	0.56	0.04	1.88	0.390957	1
34	12	0.63	0.58	0.2	1.52	0.350013	1
35	5	0.264	0.32	0.04	0.52	0.188892	1
36	18	0.602222	0.66	0.12	1.12	0.293128	1
37	21	0.52381	0.48	0.16	1.52	0.296622	1
38	3	0.413333	0.32	0.12	0.8	0.349476	1
39	30	0.86	0.58	0.12	3.6	0.790896	1
4	51	0.464314	0.44	0.04	1	0.214227	1
5	55	1.10109	0.76	0.12	6.24	1.16829	1
6	16	0.54	0.36	0.24	1.28	0.376652	1
7	58	0.937931	0.68	0.24	4.72	0.862023	1
8	5	0.32	0.36	0.12	0.44	0.126491	1
9	9	0.848889	0.88	0.16	2.08	0.61279	1
0	10	0.7	0.54	0.2	1.6	0.51614	2
1	10	0.844	0.48	0.32	2.32	0.721344	2
10	7	0.462857	0.36	0.32	0.8	0.175662	2
11	3	0.32	0.32	0.12	0.52	0.2	2
12	4	0.41	0.36	0.28	0.64	0.17088	2
13	27	0.722963	0.6	0.04	1.8	0.474575	2
14	4	0.32	0.34	0.16	0.44	0.126491	2
15	3	0.226667	0.24	0.12	0.32	0.100664	2
16	12	0.476667	0.46	0.08	0.8	0.204287	2
17	52	0.530769	0.44	0.04	1.72	0.395196	2
18	9	0.391111	0.32	0.24	0.84	0.195732	2
19	6	0.406667	0.36	0.16	0.64	0.183157	2
2	6	0.313333	0.3	0.24	0.4	0.0588784	2
20	5	0.584	0.52	0.28	0.92	0.2555	2
22	20	0.8	0.62	0.16	2.76	0.654442	2
23	9	0.533333	0.56	0.24	0.72	0.15748	2
24	6	0.653333	0.54	0.36	1.24	0.344712	2
25	31	0.939355	0.76	0.04	2.28	0.695269	2
26	31	0.869677	0.64	0.12	3.08	0.634305	2
27	23	0.474783	0.36	0.04	1.56	0.395116	2
28	111	1.52396	1.2	0.08	5.64	1.16583	2
29	31	0.704516	0.6	0.12	3.28	0.603958	2
3	11	0.509091	0.52	0.12	0.76	0.191909	2
30	8	0.63	0.62	0.4	0.84	0.16527	2
31	12	0.456667	0.4	0.2	0.84	0.203574	2
32	11	0.458182	0.44	0.04	0.84	0.237563	2
33	33	0.627879	0.6	0.08	1.68	0.337118	2
34	5	0.8	0.8	0.52	1.28	0.303315	2
35	1	0.48	0.48	0.48	0.48		2
36	9	0.6	0.52	0.16	1.32	0.354401	2
37	10	0.44	0.44	0.2	0.68	0.157762	2
39	71	0.770704	0.48	0.04	5.72	0.83251	2
4	31	0.454194	0.4	0.04	1.28	0.274721	2
5	43	0.96	0.64	0.08	3.04	0.801332	2
6	23	0.455652	0.36	0.04	1.48	0.326689	2
7	42	0.633333	0.52	0.04	2.56	0.491005	2
8	3	0.693333	0.44	0.44	1.2	0.438786	2
9	7	0.657143	0.72	0.24	0.88	0.246422	2
0	29	0.623448	0.64	0.24	1.32	0.243667	3
1	2	0.92	0.92	0.52	1.32	0.565685	3
10	43	0.748837	0.52	0.04	3.36	0.709142	3
11	40	0.589	0.52	0.2	1.4	0.303415	3
12	25	0.7504	0.76	0.24	1.52	0.333722	3
13	3	0.413333	0.48	0.12	0.64	0.266333	3
14	32	0.8075	0.58	0.04	2.84	0.630939	3
15	4	0.86	0.42	0.24	2.36	1.00691	3
16	6	0.8	0.84	0.4	1.28	0.339411	3
17	24	0.626667	0.54	0.08	1.28	0.332718	3
18	30	0.665333	0.68	0.24	1.16	0.276826	3
19	19	0.768421	0.8	0.12	1.72	0.389319	3
2	32	0.50375	0.46	0.04	1.32	0.298272	3
20	25	1.0736	1.12	0.12	2.44	0.702916	3
21	15	0.890667	0.48	0.16	2.48	0.825101	3
22	19	0.452632	0.48	0.04	0.84	0.214601	3
23	22	0.801818	0.66	0.04	2.12	0.55679	3
24	5	0.6	0.56	0.12	1.08	0.354401	3
25	11	0.472727	0.44	0.04	1.2	0.303483	3
26	2	0.28	0.28	0.28	0.28	0	3
27	14	0.497143	0.48	0.12	1.04	0.266124	3
28	4	0.47	0.5	0.2	0.68	0.215097	3
29	25	0.8528	0.76	0.08	2.8	0.616195	3
3	24	0.47	0.38	0.08	1.04	0.265133	3
31	42	0.635238	0.58	0.04	1.6	0.33352	3
32	36	1.01778	0.84	0.16	3.84	0.770807	3
33	13	0.418462	0.32	0.24	0.84	0.177099	3
34	30	0.865333	0.74	0.2	2.28	0.517765	3
35	32	0.9	0.62	0.12	4.24	0.794172	3
36	5	0.552	0.48	0.24	1.08	0.332746	3
37	40	0.556	0.54	0.04	1.12	0.23825	3
38	18	1.08667	0.98	0.12	2.24	0.741541	3
39	8	0.585	0.5	0.32	1.12	0.262679	3
4	24	0.353333	0.34	0.08	1.12	0.225556	3
5	3	0.733333	0.6	0.48	1.12	0.340196	3
6	35	0.452571	0.4	0.04	1.28	0.303357	3
7	46	0.626957	0.5	0.24	1.76	0.355783	3
8	34	0.724706	0.56	0.2	1.56	0.386031	3
9	31	0.957419	0.8	0.04	3.36	0.712175	3

## Sheet: KP520ms
Behavior	Occurrences	Mean_Duration	Median_Duration	Min_Duration	Max_Duration	SD_Duration	Animal
0	71	1.25746	0.88	0.08	6.8	1.18103	1
1	93	1.0086	0.8	0.04	4.24	0.805089	1
10	48	0.764167	0.68	0.04	2.4	0.491579	1
11	15	0.888	0.68	0.08	1.88	0.52333	1
12	47	1.13787	0.88	0.16	4.6	0.957889	1
13	6	0.553333	0.38	0.04	1.24	0.521178	1
14	29	0.81931	0.48	0.04	3	0.723848	1
15	39	0.737436	0.52	0.12	2.2	0.515919	1
16	21	0.807619	0.72	0.04	3.04	0.637698	1
17	13	1.17538	0.92	0.24	3.8	0.977417	1
18	18	0.544444	0.44	0.12	1.72	0.417981	1
19	15	0.674667	0.44	0.08	2.28	0.587657	1
2	62	0.452258	0.36	0.04	1.8	0.379168	1
20	13	0.987692	1	0.32	1.8	0.518815	1
21	14	0.431429	0.38	0.2	0.8	0.173421	1
22	10	1.032	0.84	0.28	2.48	0.664744	1
23	5	1.576	1.6	0.12	2.76	1.0169	1
24	10	0.944	0.76	0.32	2.24	0.655967	1
25	12	1.66333	1.58	0.24	4.6	1.20995	1
26	4	0.52	0.52	0.24	0.8	0.263312	1
3	48	0.521667	0.4	0.04	1.48	0.348708	1
4	31	0.753548	0.56	0.04	2	0.527444	1
5	29	0.732414	0.56	0.16	3	0.61385	1
6	9	0.595556	0.44	0.24	1.68	0.470933	1
7	15	0.365333	0.36	0.04	0.8	0.213202	1
8	17	0.658824	0.48	0.08	1.36	0.418597	1
9	28	0.557143	0.46	0.08	1.68	0.400877	1
0	104	1.56423	1.28	0.04	4.76	1.0503	2
1	61	0.737705	0.6	0.08	3.4	0.585902	2
10	39	0.784615	0.68	0.04	2.92	0.579046	2
11	12	0.4	0.34	0.04	0.84	0.243609	2
12	25	1.0304	0.68	0.04	2.88	0.863735	2
13	7	0.445714	0.32	0.08	0.84	0.289762	2
14	35	0.857143	0.64	0.12	2.6	0.650161	2
15	22	0.490909	0.46	0.12	1.32	0.261914	2
16	22	0.892727	0.72	0.08	2.88	0.712702	2
17	20	0.76	0.76	0.28	1.52	0.411006	2
18	14	0.554286	0.56	0.04	1.2	0.322245	2
19	6	0.513333	0.38	0.12	1.4	0.481608	2
2	32	0.495	0.4	0.04	1.6	0.401127	2
20	13	0.806154	0.64	0.24	1.68	0.481621	2
21	14	0.454286	0.42	0.04	1.44	0.357291	2
22	12	1.33	1.2	0.32	3.16	0.905759	2
23	5	1.416	1.72	0.32	2.68	0.997838	2
24	5	0.608	0.56	0.36	1.04	0.284816	2
25	10	0.78	0.46	0.24	2.96	0.800944	2
26	9	0.457778	0.44	0.04	0.84	0.284332	2
3	53	0.560755	0.44	0.04	1.68	0.395162	2
4	56	0.790714	0.64	0.16	2.32	0.523651	2
5	34	0.808235	0.78	0.24	2.12	0.457215	2
6	10	0.568	0.54	0.04	1.04	0.339306	2
7	14	0.465714	0.42	0.04	1.08	0.332675	2
8	14	0.674286	0.7	0.04	1.48	0.438419	2
9	35	0.780571	0.64	0.2	1.92	0.517403	2
0	10	1.66	1.22	0.16	6.2	1.85321	3
1	100	0.59	0.48	0.08	2.44	0.451596	3
10	42	0.63619	0.58	0.08	1.6	0.354132	3
11	18	0.551111	0.52	0.12	1.48	0.360537	3
12	16	0.8475	0.52	0.16	2.76	0.762203	3
13	28	0.611429	0.68	0.04	1.4	0.32274	3
14	50	0.9824	0.76	0.04	4.12	0.761402	3
15	47	0.683404	0.52	0.04	3.24	0.553115	3
16	27	0.837037	0.68	0.2	2.12	0.587451	3
17	32	1.04875	0.92	0.24	2.72	0.649743	3
18	28	0.6	0.52	0.12	2.08	0.416404	3
19	30	1.04267	0.68	0.2	5.28	1.11788	3
2	55	0.405818	0.32	0.04	2.08	0.352718	3
20	28	1.28714	0.94	0.32	3.52	0.93524	3
21	11	0.556364	0.52	0.28	0.88	0.188004	3
22	3	0.786667	0.56	0.44	1.36	0.500133	3
23	15	1.58933	1.32	0.36	3.64	1.03421	3
24	7	0.525714	0.44	0.24	0.84	0.264755	3
25	8	1.33	1.2	0.04	3.84	1.22521	3
26	5	0.8	0.72	0.36	1.48	0.469042	3
3	71	0.67493	0.56	0.08	1.8	0.394124	3
4	2	0.54	0.54	0.08	1	0.650538	3
5	5	0.808	0.8	0.4	1.28	0.33752	3
6	31	0.699355	0.68	0.04	2.4	0.493788	3
7	41	0.561951	0.52	0.04	1.4	0.30802	3
8	33	0.627879	0.48	0.04	1.8	0.399811	3
9	50	0.7736	0.66	0.04	2.48	0.557054	3

## Sheet: BSOID_Kruskal
Behavior	Chi-square	df	p-value	P.adj.all
11	0.994991	2	0.608052	1
9	2.1284	2	0.345003	1
10	0.155754	2	0.925078	1
8	0.904973	2	0.636045	1
4	3.49139	2	0.174524	1
5	3.02604	2	0.220244	1
6	0.367591	2	0.832106	1
0	2.72432	2	0.256107	1
2	0.368674	2	0.831656	1
7	8.98534	2	0.0111907	0.416726
3	1.72671	2	0.421745	1
1	2.55209	2	0.279139	1

## Sheet: kmeans.25_Kruskal
Behavior	Chi-square	df	p-value	P.adj.all
7	2.74137	2	0.253934	1
17	0.538113	2	0.7641	1
11	1.38508	2	0.500305	1
20	0.47346	2	0.789204	1
22	0.703028	2	0.703622	1
4	1.88839	2	0.388993	1
9	2.53676	2	0.281286	1
25	0.777181	2	0.678012	1
13	0.309477	2	0.856639	1
5	0.681937	2	0.711081	1
1	3.78762	2	0.150498	1
18	0.626765	2	0.73097	1
19	4.27821	2	0.11776	1
24	3.13669	2	0.208389	1
8	0.742037	2	0.690031	1
23	1.47267	2	0.478865	1
16	0.650362	2	0.722397	1
3	2.36295	2	0.306825	1
15	4.54464	2	0.103073	1
10	0.0151261	1	0.902117	1
2	2.87311	2	0.237746	1
12	1.97001	2	0.373438	1
6	8.70848	2	0.0128522	1
21	1.19242	2	0.550897	1
14	4.97192	2	0.0832455	1

## Sheet: VAME_Kruskal
Behavior	Chi-square	df	p-value	P.adj.all
0	0.197232	2	0.906091	1
34	2.65737	2	0.264825	1
29	2.51651	2	0.28415	1
31	8.13563	2	0.0171148	0.425176
18	10.2062	2	0.00607801	0.425176
36	0.298858	2	0.8612	1
7	4.91424	2	0.0856813	1
28	17.7271	2	0.000141455	0.0242088
4	5.93951	2	0.0513159	0.878229
17	2.66241	2	0.264159	1
12	4.61517	2	0.099501	1
33	5.62946	2	0.0599209	0.93227
11	3.12754	2	0.209345	1
2	4.76526	2	0.0923077	1
37	2.37318	2	0.30526	1
13	3.16661	2	0.205295	1
3	1.54592	2	0.461644	1
9	0.822649	2	0.662772	1
25	5.20478	2	0.0740962	0.975457
22	2.88349	2	0.236514	1
27	0.514687	2	0.773103	1
39	1.09698	2	0.577821	1
16	3.13048	2	0.209037	1
6	0.105061	2	0.948825	1
19	8.56011	2	0.0138419	0.425176
5	0.31475	2	0.854384	1
32	8.10367	2	0.0173904	0.425176
35	8.74117	2	0.0126438	0.425176
23	2.74096	2	0.253985	1
10	0.84424	2	0.655655	1
20	3.0797	2	0.214413	1
14	5.23954	2	0.0728198	0.975457
26	5.99233	2	0.0499783	0.878229
30	5.67368	1	0.0172213	0.425176
1	3.79721	2	0.149777	1
38	2.59428	1	0.10725	1
8	7.26232	2	0.0264854	0.566594
21	1.09291	1	0.295828	1
24	1.03181	2	0.596959	1
15	2.07407	1	0.149821	1

## Sheet: KP520ms_Kruskal
Behavior	Chi-square	df	p-value	P.adj.all
8	0.0744398	2	0.963464	1
11	7.88692	2	0.019381	0.815894
9	4.06808	2	0.130806	1
16	0.0623559	2	0.969303	1
19	3.49128	2	0.174533	1
3	6.05605	2	0.0484112	1
15	2.54719	2	0.279824	1
10	1.40288	2	0.49587	1
21	3.0794	2	0.214446	1
24	2.63771	2	0.267442	1
14	1.41126	2	0.493798	1
6	0.846651	2	0.654866	1
2	1.11478	2	0.572701	1
17	2.40657	2	0.300206	1
13	1.52442	2	0.466635	1
26	2.27996	2	0.319825	1
1	22.7487	2	1.14862e-05	0.00120685
18	0.471709	2	0.789896	1
12	1.49888	2	0.472631	1
20	2.45787	2	0.292603	1
5	2.39877	2	0.30138	1
7	5.20111	2	0.0742325	1
22	1.28324	2	0.52644	1
4	0.674284	2	0.713808	1
0	7.51896	2	0.0232959	0.815894
23	0.0289453	2	0.985632	1
25	3.8598	2	0.145163	1

## Sheet: BSOID_Dunn
Comparison	Z	P.unadj	Behavior	P.adj.all
BSOID_1 - 2	0.586118	0.557796	11	1
BSOID_1 - 3	-0.348174	0.72771	11	1
BSOID_2 - 3	-0.99692	0.318803	11	1
BSOID_1 - 2	-0.85494	0.392584	9	1
BSOID_1 - 3	0.611452	0.5409	9	1
BSOID_2 - 3	1.45347	0.146094	9	1
BSOID_1 - 2	0.06837	0.945491	10	1
BSOID_1 - 3	0.35773	0.720545	10	1
BSOID_2 - 3	0.311131	0.755701	10	1
BSOID_1 - 2	0.760422	0.447003	8	1
BSOID_1 - 3	0.8307	0.406143	8	1
BSOID_2 - 3	-0.133234	0.894008	8	1
BSOID_1 - 2	-1.09114	0.27521	4	1
BSOID_1 - 3	0.722181	0.470183	4	1
BSOID_2 - 3	1.86352	0.0623895	4	1
BSOID_1 - 2	-1.70794	0.0876481	5	1
BSOID_1 - 3	-1.09062	0.275441	5	1
BSOID_2 - 3	0.88209	0.377728	5	1
BSOID_1 - 2	-0.445187	0.656184	6	1
BSOID_1 - 3	0.156114	0.875943	6	1
BSOID_2 - 3	0.606279	0.544329	6	1
BSOID_1 - 2	-1.53254	0.12539	0	1
BSOID_1 - 3	0.0623809	0.95026	0	1
BSOID_2 - 3	1.37356	0.169578	0	1
BSOID_1 - 2	-0.306704	0.759068	2	1
BSOID_1 - 3	0.425154	0.670724	2	1
BSOID_2 - 3	0.572148	0.567221	2	1
BSOID_1 - 2	-0.446832	0.654997	7	1
BSOID_1 - 3	2.69263	0.00708912	7	0.532691
BSOID_2 - 3	2.84412	0.00445339	7	0.532691
BSOID_1 - 2	0.027548	0.978023	3	1
BSOID_1 - 3	1.11139	0.266399	3	1
BSOID_2 - 3	1.25087	0.21098	3	1
BSOID_1 - 2	-1.59345	0.11106	1	1
BSOID_1 - 3	-0.604132	0.545756	1	1
BSOID_2 - 3	0.228252	0.81945	1	1

## Sheet: kmeans.25_Dunn
Comparison	Z	P.unadj	Behavior	P.adj.all
kmeans.25_1 - 2	-0.0320151	0.97446	7	1
kmeans.25_1 - 3	1.41425	0.157287	7	1
kmeans.25_2 - 3	1.49422	0.135119	7	1
kmeans.25_1 - 2	-0.251818	0.801181	17	1
kmeans.25_1 - 3	0.51911	0.603684	17	1
kmeans.25_2 - 3	0.729276	0.465833	17	1
kmeans.25_1 - 2	0.668302	0.503941	11	1
kmeans.25_1 - 3	-0.480882	0.6306	11	1
kmeans.25_2 - 3	-1.17547	0.239805	11	1
kmeans.25_1 - 2	-0.00675924	0.994607	20	1
kmeans.25_1 - 3	0.59794	0.54988	20	1
kmeans.25_2 - 3	0.501427	0.616071	20	1
kmeans.25_1 - 2	0.248993	0.803366	22	1
kmeans.25_1 - 3	0.815253	0.414928	22	1
kmeans.25_2 - 3	0.500614	0.616643	22	1
kmeans.25_1 - 2	1.01319	0.310969	4	1
kmeans.25_1 - 3	1.31507	0.188487	4	1
kmeans.25_2 - 3	0.0959548	0.923556	4	1
kmeans.25_1 - 2	1.31401	0.188843	9	1
kmeans.25_1 - 3	-0.221294	0.824864	9	1
kmeans.25_2 - 3	-1.55155	0.12077	9	1
kmeans.25_1 - 2	0.845863	0.397629	25	1
kmeans.25_1 - 3	0.653639	0.513345	25	1
kmeans.25_2 - 3	-0.272876	0.784948	25	1
kmeans.25_1 - 2	0.522087	0.60161	13	1
kmeans.25_1 - 3	0.441226	0.659049	13	1
kmeans.25_2 - 3	-0.0949959	0.924318	13	1
kmeans.25_1 - 2	-0.402324	0.687446	5	1
kmeans.25_1 - 3	-0.82398	0.409951	5	1
kmeans.25_2 - 3	-0.409509	0.682166	5	1
kmeans.25_1 - 2	1.7112	0.0870439	1	1
kmeans.25_1 - 3	-0.0672341	0.946395	1	1
kmeans.25_2 - 3	-1.72235	0.0850063	1	1
kmeans.25_1 - 2	-0.773849	0.43902	18	1
kmeans.25_1 - 3	-0.54039	0.588928	18	1
kmeans.25_2 - 3	0.360507	0.718468	18	1
kmeans.25_1 - 2	-0.155154	0.8767	19	1
kmeans.25_1 - 3	1.79504	0.072647	19	1
kmeans.25_2 - 3	2.00829	0.0446122	19	1
kmeans.25_1 - 2	-1.57007	0.116399	24	1
kmeans.25_1 - 3	-0.30732	0.7586	24	1
kmeans.25_2 - 3	1.46571	0.142728	24	1
kmeans.25_1 - 2	0.356338	0.721587	8	1
kmeans.25_1 - 3	0.860364	0.389589	8	1
kmeans.25_2 - 3	0.276986	0.781791	8	1
kmeans.25_1 - 2	1.07443	0.282632	23	1
kmeans.25_1 - 3	0.965347	0.334371	23	1
kmeans.25_2 - 3	0.0949241	0.924375	23	1
kmeans.25_1 - 2	0.696673	0.486008	16	1
kmeans.25_1 - 3	0.735927	0.461775	16	1
kmeans.25_2 - 3	0.00192446	0.998465	16	1
kmeans.25_1 - 2	0.787412	0.43104	3	1
kmeans.25_1 - 3	-0.519812	0.603195	3	1
kmeans.25_2 - 3	-1.53649	0.124419	3	1
kmeans.25_1 - 2	-0.54935	0.582765	15	1
kmeans.25_1 - 3	-2.12258	0.0337888	15	1
kmeans.25_2 - 3	-1.86878	0.0616531	15	1
kmeans.25_1 - 2	0.122988	0.902117	10	1
kmeans.25_1 - 2	1.68417	0.0921487	2	1
kmeans.25_1 - 3	0.175928	0.860351	2	1
kmeans.25_2 - 3	-1.04821	0.294541	2	1
kmeans.25_1 - 2	-0.431645	0.666	12	1
kmeans.25_1 - 3	0.913541	0.360958	12	1
kmeans.25_2 - 3	1.38581	0.165806	12	1
kmeans.25_1 - 2	2.86309	0.00419531	6	1
kmeans.25_1 - 3	2.27668	0.0228052	6	1
kmeans.25_2 - 3	-0.902671	0.366701	6	1
kmeans.25_1 - 2	-0.291072	0.770996	21	1
kmeans.25_1 - 3	0.86287	0.388209	21	1
kmeans.25_2 - 3	1.08969	0.275851	21	1
kmeans.25_1 - 2	1.92716	0.0539593	14	1
kmeans.25_1 - 3	0.448791	0.653582	14	1
kmeans.25_2 - 3	-1.81063	0.0701984	14	1

[truncated: 2 more sheets: VAME_Dunn, KP520ms_Dunn]
