# Supplementary material for: Evaluation of unsupervised learning algorithms for the classification of behavior from pose estimation data
Source: Patterns (N Y). 2025 Apr 22;6(5):101237. doi: 10.1016/j.patter.2025.101237 (PMC12142628; doi:10.1016/j.patter.2025.101237)
Supplement: Table S4. Mock behavioral data used for validation of external validation metrics, related to Figure S6 [file mmc3.xlsx]

## Sheet: optimal
frame	ground truth	clustering
1	walking and sniffing	walking
2	walking and sniffing	walking
3	walking and sniffing	walking
4	walking and sniffing	walking
5	walking and sniffing	sniffing
6	walking and sniffing	sniffing
7	walking and sniffing	sniffing
8	walking and sniffing	sniffing
9	walking and turning left	walking
10	walking and turning left	walking
11	walking and turning left	walking
12	walking and turning left	walking
13	walking and turning left	turning left
14	walking and turning left	turning left
15	walking and turning left	turning left
16	walking and turning left	turning left
17	walking and turning right	walking
18	walking and turning right	walking
19	walking and turning right	walking
20	walking and turning right	walking
21	walking and turning right	turning right
22	walking and turning right	turning right
23	walking and turning right	turning right
24	walking and turning right	turning right

## Sheet: suboptimal
frame	ground truth	clustering
1	walking and sniffing	walking
2	walking and sniffing	walking
3	walking and sniffing	walking
4	walking and sniffing	turning left
5	walking and sniffing	turning right
6	walking and sniffing	sniffing
7	walking and sniffing	sniffing
8	walking and sniffing	sniffing
9	walking and turning left	walking
10	walking and turning left	walking
11	walking and turning left	walking
12	walking and turning left	turning right
13	walking and turning left	sniffing
14	walking and turning left	turning left
15	walking and turning left	turning left
16	walking and turning left	turning left
17	walking and turning right	walking
18	walking and turning right	walking
19	walking and turning right	walking
20	walking and turning right	sniffing
21	walking and turning right	turning left
22	walking and turning right	turning right
23	walking and turning right	turning right
24	walking and turning right	turning right

## Sheet: inadequate
frame	ground truth	clustering
1	walking and sniffing	walking
2	walking and sniffing	walking
3	walking and sniffing	turning left
4	walking and sniffing	turning right
5	walking and sniffing	turning left
6	walking and sniffing	turning right
7	walking and sniffing	sniffing
8	walking and sniffing	sniffing
9	walking and turning left	walking
10	walking and turning left	walking
11	walking and turning left	turning right
12	walking and turning left	sniffing
13	walking and turning left	turning right
14	walking and turning left	sniffing
15	walking and turning left	turning left
16	walking and turning left	turning left
17	walking and turning right	walking
18	walking and turning right	walking
19	walking and turning right	sniffing
20	walking and turning right	turning left
21	walking and turning right	sniffing
22	walking and turning right	turning left
23	walking and turning right	turning right
24	walking and turning right	turning right

## Sheet: fine-grained-optimal
frame	ground truth	clustering
1	walking and sniffing	walking
2	walking and sniffing	walking
3	walking and sniffing	walking-fast
4	walking and sniffing	walking-fast
5	walking and sniffing	sniffing up
6	walking and sniffing	sniffing up
7	walking and sniffing	sniffing down
8	walking and sniffing	sniffing down
9	walking and turning left	walking
10	walking and turning left	walking
11	walking and turning left	walking-slow
12	walking and turning left	walking-slow
13	walking and turning left	turning left fast
14	walking and turning left	turning left fast
15	walking and turning left	turning left slow
16	walking and turning left	turning left slow
17	walking and turning right	walking
18	walking and turning right	walking
19	walking and turning right	walking-sideways
20	walking and turning right	walking-sideways
21	walking and turning right	turning right fast
22	walking and turning right	turning right fast
23	walking and turning right	turning right slow
24	walking and turning right	turning right slow

## Sheet: fine-grained-suboptimal
frame	ground truth	clustering
1	walking and sniffing	walking
2	walking and sniffing	turning left fast
3	walking and sniffing	walking-fast
4	walking and sniffing	turning right fast
5	walking and sniffing	sniffing up
6	walking and sniffing	sniffing up
7	walking and sniffing	sniffing down
8	walking and sniffing	sniffing down
9	walking and turning left	walking
10	walking and turning left	walking
11	walking and turning left	walking-slow
12	walking and turning left	sniffing up
13	walking and turning left	sniffing down
14	walking and turning left	turning left fast
15	walking and turning left	turning left slow
16	walking and turning left	turning left slow
17	walking and turning right	walking
18	walking and turning right	walking
19	walking and turning right	walking-sideways
20	walking and turning right	walking-sideways
21	walking and turning right	turning right fast
22	walking and turning right	turning left slow
23	walking and turning right	walking-slow
24	walking and turning right	turning right slow

## Sheet: fine-grained-inadequate
frame	ground truth	clustering
1	walking and sniffing	walking
2	walking and sniffing	walking-slow
3	walking and sniffing	walking-fast
4	walking and sniffing	turning left fast
5	walking and sniffing	sniffing up
6	walking and sniffing	turning left slow
7	walking and sniffing	sniffing down
8	walking and sniffing	turning right fast
9	walking and turning left	walking
10	walking and turning left	walking-fast
11	walking and turning left	walking-slow
12	walking and turning left	walking-sideways
13	walking and turning left	turning right fast
14	walking and turning left	turning left fast
15	walking and turning left	turning left slow
16	walking and turning left	turning right slow
17	walking and turning right	walking
18	walking and turning right	walking-slow
19	walking and turning right	walking-fast
20	walking and turning right	walking-sideways
21	walking and turning right	turning right fast
22	walking and turning right	turning left fast
23	walking and turning right	turning left slow
24	walking and turning right	turning right slow
